# Supplementary material for: NONO, SFPQ, and PSPC1 promote telomerase recruitment to the telomere
Source: Nat Commun. 2025 Jul 1;16:5769. doi: 10.1038/s41467-025-60924-w (PMC12218506; doi:10.1038/s41467-025-60924-w)
Supplement: Supplementary file 4 — Source Data [file 41467_2025_60924_MOESM4_ESM.zip › Source Data.xlsx]

## Sheet: Figure 1A
Figure 1A

## Sheet: Figure 1H
Scrambled	siNONO	siSFPQ	siPSPC1
4	0	4	1
0	0	1	1
4	3	1	1
7	2	0	1
0	3	0	0
3	0	0	0
1	0	0	0
5	0	1	0
3	1	0	0
3	0	3	0
1	1	0	0
4	0	0	0
2	0	1	0
1	2	0	0
9	1	1	2
7	2	3	2
2	0	3	4
0	3	1	0
1	0	0	0
2	0	0	1
1	3	0	1
3	2	2	1
1	0	1	1
0	0	1	1
2	0	2	6
2	0	1	3
0	0	1	1
0	0	2	1
5	0	0	1
2	0	3	1
3	0	0	1
1	0	1	0
2	0	1	0
1	0	1	0
2	0	0	0
1	3	0	1
0	0	0	0
0	0	2	0
2	0	1	3
0	0	0	2
2	0	1	0
6	0	1	0
2	1	0	2
4	0	1	1
2	0	2	1
3	1	0	0
0	0	1	0
2	0	0	0
1	0	1	4
2	0	5	0
2	1	0	2
2	2	1	1
0	1	1	0
3	0	1	0
3	0	0	2
1	0	1	1
9	1	0	1
1	1	0	1
9	2	1	1
1	0	0	4
3	1	1	0
3	0	0	0
1	6	2	0
3	0	0	0
0	0	5	0
9	1	0	0
3	0	1	1
2	0	1	1
3	0	1	0
4	1	0	1
0	0	0	0
2	0	0	2
1	0	2	1
6	1	0	0
1	0	0	2
2	8	1	1
0	0	1	0
1	0	1	2
1	0	4	2
2	0	1	2
2	0	0	1
0	0	0	1
1	0	1	2
3	0	4	1
6	3	0	0
5	1	0	0
3	0	2	0
7	3	1	1
4	2	1	0
2	0	1	2
3	0	3	0
4	0	0	1
0	0	0	1
0	0	0	1
1	0	1	0
1	0	0	2
7	0	0	1
3	1	1	3
0	0	0	0
0	1	1	0
0	0	0	0
0	2	0	1
1	1	1	3
2	2	3	0
3	0	2	1
2	0	0	0
0	0	2	2
6	1	0	0
1	3	0	1
2	2	2	1
0	2	2	0
5	0	1	0
2	0	0	0
0	0	0	0
2	0	0	0
2	1	0	0
2	2	2	1
7	0	1	1
0	0	1	1
8	0	0	1
3	1	1	1
1	1	1	1
0	1	1	0
0	5	0	0
0	1	0	1
0	1	0	0
1	0	1	2
5	0	0	1
4	1	0	0
1	1	2	0
0	3	3	1
1	0	0	1
3	0	1	1
1	1	0	2
0	0	0	1
4	0	0	0
8	0	1	0
2	0	1	0
3	1	0	0
0	4	0	0
0	0	2	0
0	1	1	0
0	0	1	0
1	1	2	1
2	0	2	0
0	0	0	0
4	0	1	0
1	1	2	0
1	0	0	0
2	0	0	1
1	1	1	0
2	6	3	0
2	6	0	0
6	0	0	0
9	0	0	1
0	1	0	1
3	0	0	0
2	0	0	0
0	6	0	1
4	4	0	1
3	0	0	1
4	0	2	1
1	0	1	0
10	1	0	0
4	0	1	0
2	1	1	1
5	1	1	0
2	1	4	0
3	0	1	1
7	0	3	1
2	0	1	0
2	1	1	0
4	3	1	1
1	0	3	0
0	0	0	2
0	0	0	3
6	3	1	1
3	1	0	1
4	0	1	0
0	0	2	2
11	1	3	0
2	0	1	0
1	0	1	0
5	1	0	0
1	0	1	0
2	1	0	0
3	1	0	0
5	0	0	1
3	1	1	2
2	3	0	1
4	0	0	1
5	0	0	1
4	0	4	1
0	1	1	3
8	0	1	0
9	0	2	1
2	2	1	0
12	2	0	0
1	0	0	2
3	2	1	0
1	4	9	0
4	1	2	0
2	4	0	0
1	4	0	0

## Sheet: Figure 1I
Scrambled	siNONO	siSFPQ	siPSPC1
0	0	2	1
0	1	2	0
0	3	1	0
0	0	2	0
0	0	0	0
0	1	0	0
0	2	0	0
0	1	0	0
0	1	0	0
0	1	0	0
0	0	1	0
0	0	2	0
0	0	0	0
0	0	2	0
0	0	2	0
0	0	1	0
0	0	2	0
0	1	1	0
0	0	1	0
0	0	0	0
0	0	2	0
0	0	0	0
0	0	0	0
0	0	0	0
0	1	1	0
0	0	1	0
0	1	0	0
0	1	0	0
0	0	0	0
0	0	2	0
0	0	0	0
1	0	0	0
0	1	1	0
0	1	1	0
0	0	0	0
0	0	1	0
0	0	2	0
0	0	2	0
0	2	0	0
0	1	0	0
0	1	2	0
0	2	2	0
0	1	0	0
0	0	0	0
0	1	0	0
0	2	1	0
0	0	1	0
0	1	2	0
0	1	1	0
0	0	0	0
1	0	0	0
0	0	1	0
0	2	0	0
0	0	0	0
0	0	1	0
	2	1	0
1	0	0	1
0	1	0	0
0	0	0	0
0	0	0	0
0	0	0	0
0	1	0	0
0	1	3	0
0	2	1	0
0	1	1	0
0	0	1	0
0	0	1	0
0	0	0	0
0	1	0	0
1	1	1	0
0	1	1	0
0	1	1	0
0	1	4	0
0	2	1	0
0	1	1	0
0	0	2	0
0	0	0	0
0	0	0	0
0	2	1	0
0	1	2	0
0	1	3	0
0	1	0	0
0	1	1	0
0	0	1	0
0	0	0	0
0	2	0	0
0	1	0	0
0	1	2	0
0	1	1	0
0	1	1	0
0	0	2	0
0	1	1	0
0	3	3	0
0	2	1	0
0	2	0	0
0	1	0	0
0	1	0	0
0	2	0	0
0	0	0	0
0	0	0	0
0	1	0	0
0	2	1	0
0	0	1	0
0	0	0	0
0	2	2	0
0	0	1	0
0	1	2	0
	0	1	0
0	1	0	0
0	2	1	0
1	1	1	0
0	1	1	0
0	0	1	0
0	0	2	0
0	0	0	0
0	1	0	0
0	0	0	0
0	1	0	0
0	2	0	0
0	0	1	0
0	0	2	0
0	3	0	0
0	1	0	0
0	2	0	0
0	0	0	0
0	1	0	0
0	2	0	0
0	1	0	0
0	2	0	0
0	0	0	0
0	0	1	0
0	0	1	0
0	0	2	0
0	1	0	0
0	1	0	0
1	1	1	0
0	0	0	0
0	1	0	0
0	2	1	0
0	2	2	0
0	1	0	0
0	2	0	0
0	0	0	0
0	0	1	0
0	0	3	0
0	0	1	0
0	0	1	0
0	1	1	0
0	2	0	0
0	2	0	0

## Sheet: Figure 1C
Figure 1C

## Sheet: Figure 1D
Figure 1D

## Sheet: Figure 1E
Figure 1E

## Sheet: Figure 1F
Figure 1F

## Sheet: Figure 2B
hTR/TTAGGG co-localisations per cell												hTR/coilin co-localisations per cell
Vector			NONO									Vector			NONO
Scrambled	siSFPQ	siPSPC1	Scrambled	siSFPQ	siPSPC1							Scrambled	siSFPQ	siPSPC1	Scrambled	siSFPQ	siPSPC1
0	1	1	4	0	1							3	2	1	2	1	1
0	3	2	4	0	2							2	1	1	1	3	1
0	4	3	5	0	3							2	3	0	1	1	1
0	2	1	1	0	4							2	1	0	1	1	1
0	4	4	1	0	2							1	1	0	1	1	1
0	4	5	1	0	2							1	3	0	1	0	1
0	2	15	5	0	1							1	3	0	1	0	1
0	1	3	23	0	8							0	1	0	1	0	1
0	4	3	19	0	1							0	1	0	0	0	1
0	1	1	19	0	1							0	2	0	0	0	2
2	2	7	4	2	2							0	2	0	0	0	0
3	1	1	11	0	1							0	2	0	0	1	0
1	4	7	10	0	5							0	0	0	0	1	0
7	2	1	2	0	1							0	0	0	0	0	0
9	0	3	5	0	0							0	0	0	0	0	0
18	0	4	16	0	0							0	0	0	0	2	0
2	0	4	2	0	0							0	0	0	0	2	0
0	0	1	2	0	0							0	0	0	0	2	0
0	0	1	1	0	0							0	2	0	0	0	0
0	0	1	0	0	0							0	4	0	0	0	0
0	0	3	0	0	0							0	2	0	0	0	0
1	0	2	0	0	0							0	1	0	0	0	0
1	0	1	0	0	0							0	2	0	0	1	0
2	0	4	0	0	0							0	1	0	0	1	0
12	0	0	0	0	0							0	2	0	0	2	0
1	0	0	0	0	0							0	2	0	0	1	0
1	0	0	0	0	0							0	2	0	0	0	0
0	0	0	0	0	0							0	1	0	0	0	0
0	0	0	0	0	0							0	1	0	0	0	0
0	0	0	0	0	0							0	0	0	0	0	0
8	0	0	0	2	0							0	0	0	0	0	0
6	0	0	11	2	0							0	1	0	0	1	0
4	0	0	19	1	0							0	1	0	0	1	0
3	0	0	0	0	0							0	2	0	0	1	0
15	0	0	4	0	0							1	2	0	0	1	0
0	0	0	2	0	0							1	2	0	0	0	0
0	0	0	0	0	0							1	2	0	0	0	0
8	0	0	4	0	0							1	1	0	0	0	0
2	0	0	20	0	0							1	0	0	0	0	0
1	0	0	1	0	0							1	0	1	0	1	0
1	0	0	3	0	0							2	0	0	1	3	0
7	0	0	5	0	0							0	2	0	1	1	0
13	0	0	5	0	0							0	0	0	1	0	0
0	0	0	11	0	0							0	0	0	1	0	0
0	2	0	0	0	0							0	0	0	1	0	0
3	1	0	1	0	0							0	1	0	1	0	0
3	2	0	0	0	0							0	0	0	1	2	0
12	1	0	2	0	0							0	1	0	2	1	0
2	3	0	2	0	0							0	1	0	0	1	0
6	1	0	9	0	0							0	1	0	0	0	0
6	2	0	4	0	0							0	2	0	0	0	0
10	1	0	8	0	0							0	0	0	0	0	0
1	2	0	10	0	0							0	0	0	0	0	0
1	1	0	18	0	0							0	0	0	0	0	0
6	0	0	0	0	1							0	0	0	0	2	0
8	0	0	1	0	1							0	0	0	0	1	1
2	0	0	0	0	4							0	0	0	0	1	1
1	0	0	0	0	5							0	0	0	0	0	1
9	0	0	2	0	2							0	1	0	0	0	1
10	0	0	8	1	4							0	1	0	0	0	1
8	0	0	3	1	1							0	2	0	0	1	1
6	0	0	17	0	0							0	2	0	0	1	1
7	0	0	7	0	0							0	1	0	0	1	1
7	0	0	9	0	0							0	1	0	0	0	1
0	0	0	0	0	0							0	2	0	0	0	1
2	0	1	0	1	0							0	2	0	0	1	0
7	0	1	15	0	0							0	3	0	0	1	0
0	0	3	8	0	0							0	2	0	0	1	0
1	0	3	10	0	0							0	2	0	0	1	0
3	0	2	10	0	0							1	1	0	0	1	0
0	0	8	7	0	0							1	5	0	0	1	0
0	0	5	4	0	0							1	2	0	0	0	0
0	0	1	6	0	0							1	2	1	0	1	0
0	0	0	1	0	0							0	0	1	0	2	0
0	0	0	1	0	0							0	0	0	0	2	0
0	0	0	1	0	0							0	0	0	0	0	0
0	0	0	0	0	0							0	0	0	0	1	0
0	0	0	0	0	0							0	0	0	0	1	0
0	0	0	0	1	0							0	3	0	0	1	0
0	0	0	0	0	0							0	4	0	0	2	0
0	0	4	6	0	0							0	0	0	0	1	0
0	0	1	9	0	0							0	3	0	0	1	0
0	0	4	15	0	0							0	2	0	0	0	0
0	0	2	14	4	0							0	2	0	1	0	0
8	0	0	11	5	0							0	3	0	1	0	0
3	0	0	25	0	0							0	2	0	1	1	0
3	0	0	0	0	0							0	2	0	1	2	0
4	0	0	13	0	0							0	7	0	0	2	0
4	0	0	7	0	0							0	0	0	0	2	0
9	0	0	7	0	0							0	2	0	0	0	0
16	0	0	0	0	0							0	2	0	0	0	0
7	0	3	0	0	0							0	3	0	0	1	0
5	4	3	0	3	0							0	3	0	0	1	0
0	1	3	0	2	0							0	0	0	0	0	0
0	1	1	0	0	0							0	1	0	0	0	0
0	1	5	18	0	0							0	1	0	0	0	0
0	1	2	5	0	0							0	4	0	0	0	0
0	1	16	10	0	0							0	4	0	0	0	0
6	1	10	0	0	0							1	1	0	0	0	0
14	2	0	0	0	0							1	2	0	0	0	0
4	2	0	3	0	6							1	0	0	0	2	1
4	10	0	1	0	4							1	0	0	0	1	1
2	0	0	2	0	2							1	2	0	0	1	1
4	0	0	2	0	1							0	1	0	0	1	1
8	0	0	14	0	1							0	2	0	0	0	1
2	0	4	8	0	2							0	0	0	0	0	1
5	0	3	1	0	0							0	3	1	0	0	1
4	0	1	1	0	0							0	2	1	0	0	2
0	0	1	1	0	0							0	1	1	0	0	0
0	0	3	0	0	0							0	0	1	0	0	0
0	0	0	2	0	0							0	0	1	0	0	0
0	0	0	1	0	0							0	1	1	0	0	0
0	0	0	0	0	0							0	1	1	0	1	0
0	0	0	0	0	0							0	1	0	0	0	0
0	0	0	0	0	0							0	2	0	0	0	0
0	0	0	0	0	0							0	2	0	0	0	0
0	0	0	0	1	0							0	0	0	1	0	0
0	0	0	12	0	0							0	0	0	1	0	0
0	0	0	8	0	0							0	1	0	1	1	0
1	0	0	7	0	0							0	1	0	1	1	0
1	0	0	7	0	0							0	1	0	1	2	0
6	0	0	9	0	0							0	3	0	0	0	0
1	0	0	4	0	0							0	3	0	0	0	0
1	0	0	6	0	0							0	1	0	0	0	0
1	0	0	2	0	0							0	4	0	0	0	0
2	0	1	8	0	0							0	0	0	0	1	0
2	0	6	5	0	0							0	3	0	0	1	0
4	0	2	12	0	0							0	1	0	0	1	0
1	0	0	7	0	0							0	1	0	0	1	0
1	0	0	0	0	0							0	0	0	0	2	0
1	0	0	6	0	0							0	2	0	0	2	0
2	0	1	8	0	11							0	0	0	0	2	0
5	0	1	1	0	1							0	1	0	0	2	0
3	0	7	5	0	1							0	1	0	0	2	0
6	0	0	6	0	1							0	1	0	0	2	0
7	0	0	4	0	1							0	2	0	0	3	0
5	1	0	6	0	9							0	2	0	0	2	0
1	2	0	1	0	3							0	3	0	0	2	0
1	0	0	6	0	0							0	1	0	0	1	0
2	0	0	9	0	0							0	2	0	0	1	0
5	0	0	0	0	0							0	3	0	0	1	0
5	0	0	0	0	0							0	2	0	0	0	0
3	2	0	0	0	0							0	2	0	0	0	0
4	2	0	26	0	0							0	1	0	0	0	0
6	0	0	14	0	0							0	3	0	0	0	0
4	0	1	17	0	0							0	3	0	0	0	0
18	0	2	6	0	0							1	3	0	0	0	0
10	0	1	0	0	0							0	1	0	1	0	0
7	0	2	6	0	0							0	2	0	0	1	0
10	0	1	6	0	0							0	3	0	0	2	2

## Sheet: Figure 2C
hTR/TTAGGG co-localisations per cell												hTR/coilin co-localisations per cell
Vector			NONO									Vector			NONO
Scrambled	siNONO	siSFPQ	Scrambled	siNONO	siSFPQ							Scrambled	siNONO	siSFPQ	Scrambled	siNONO	siSFPQ
0	4	1	0	0	1							3	0	2	1	0	1
0	2	3	0	0	1							2	0	1	1	0	1
0	2	4	0	0	0							2	0	3	1	0	1
0	1	2	0	0	0							2	0	1	1	1	1
0	0	4	0	0	0							1	1	1	0	1	1
0	0	4	0	0	0							1	1	3	0	2	1
0	0	2	0	0	0							1	1	3	0	2	0
0	0	1	0	0	0							0	1	1	0	2	0
0	0	4	0	0	0							0	1	1	0	1	0
0	0	1	0	0	0							0	1	2	0	1	0
2	0	2	0	0	0							0	1	2	0	2	0
3	0	1	0	0	0							0	1	2	0	2	0
1	0	4	1	0	0							0	2	0	0	1	0
7	0	2	1	0	0							0	2	0	0	4	0
9	0	0	4	0	0							0	1	0	0	1	0
18	0	0	7	0	0							0	1	0	0	2	0
2	0	0	5	0	0							0	1	0	0	1	0
0	0	0	1	0	0							0	1	0	0	1	0
0	0	0	2	0	0							0	1	2	0	2	0
0	0	0	1	0	0							0	2	4	0	1	0
0	0	0	2	0	0							0	3	2	0	2	0
1	0	0	1	0	0							0	2	1	0	1	0
1	0	0	1	0	0							0	2	2	0	2	0
2	0	0	3	0	0							0	2	1	0	2	0
12	0	0	3	0	0							0	1	2	0	1	0
1	0	0	3	0	0							0	1	2	0	3	0
1	0	0	1	0	0							0	1	2	0	1	0
0	0	0	1	0	0							0	3	1	0	1	0
0	0	0	2	0	0							0	2	1	0	2	0
0	0	0	3	0	0							0	2	0	0	2	0
8	0	0	11	0	0							0	1	0	1	1	0
6	0	0	1	0	0							0	1	1	1	2	0
4	0	0	1	0	0							0	1	1	3	2	0
3	0	0	0	0	0							0	1	2	1	1	0
15	0	0	0	0	0							1	1	2	2	2	1
0	0	0	0	0	0							1	1	2	1	1	1
0	0	0	0	0	0							1	1	2	1	1	1
8	0	0	0	0	0							1	2	1	1	4	1
2	0	0	0	0	0							1	2	0	1	4	0
1	0	0	0	0	0							1	2	0	1	2	0
1	0	0	0	0	0							2	2	0	0	2	0
7	0	0	0	0	0							0	2	2	0	1	0
13	0	0	0	0	0							0	2	0	0	2	0
0	0	0	0	0	0							0	1	0	0	2	0
0	0	2	0	1	0							0	1	0	0	2	0
3	0	1	0	2	0							0	1	1	0	2	0
3	0	2	0	2	0							0	3	0	0	0	0
12	0	1	0	2	0							0	1	1	0	0	0
2	0	3	0	2	0							0	1	1	0	0	0
6	0	1	3	1	0							0	2	1	0	0	0
6	0	2	2	1	0							0	1	2	0	0	0
10	0	1	1	1	0							0	1	0	0	0	0
1	0	2	1	1	0							0	2	0	0	0	0
1	0	1	1	1	0							0	1	0	0	0	0
6	0	0	3	0	0							0	1	0	0	0	0
8	0	0	3	0	0							0	1	0	0	0	0
2	0	0	1	0	0							0	1	0	0	1	0
1	0	0	13	0	0							0	1	0	0	1	0
9	0	0	1	0	0							0	2	1	0	1	0
10	0	0	9	0	0							0	0	1	0	3	0
8	0	0	1	0	0							0	0	2	0	1	0
6	0	0	1	0	0							0	1	2	0	1	0
7	7	0	1	0	0							0	3	1	0	2	0
7	2	0	0	0	0							0	3	1	0	6	0
0	0	0	0	0	0							0	4	2	0	7	0
2	0	0	0	0	0							0	2	2	0	2	0
7	0	0	0	0	0							0	2	3	0	3	0
0	0	0	0	0	0							0	1	2	0	2	0
1	0	0	0	0	0							0	1	2	0	1	0
3	0	0	0	0	0							1	2	1	0	2	1
0	0	0	0	0	0							1	1	5	0	2	1
0	0	0	0	0	0							1	2	2	0	2	1
0	0	0	0	0	0							1	3	2	0	2	1
0	0	0	0	0	0							0	2	0	0	1	1
0	0	0	0	0	0							0	1	0	0	2	1
0	0	0	0	0	0							0	1	0	1	1	2
0	0	0	0	0	0							0	1	0	1	4	0
0	0	0	0	0	0							0	4	0	1	1	0
0	0	0	0	0	0							0	4	3	1	2	0
0	0	0	0	0	0							0	2	4	1	2	0
0	0	0	0	0	0							0	2	0	0	7	0
0	0	0	0	0	0							0	2	3	0	1	0
0	0	0	1	0	0							0	2	2	0	5	0
0	0	0	1	0	0							0	3	2	0	2	0
8	0	0	1	0	0							0	3	3	0	1	0
3	0	0	2	0	0							0	4	2	0	1	0
3	0	0	5	0	0							0	4	2	0	1	0
4	0	0	7	0	0							0	3	7	0	1	0
4	0	0	13	0	0							0	2	0	0	1	0
9	0	0	4	0	0							0	2	2	0	1	0
16	0	0	17	0	0							0	2	2	0	1	0
7	0	0	2	0	0							0	2	3	0	1	0
5	0	4	2	0	0							0	1	3	0	2	0
0	0	1	1	0	0							0	2	0	0	4	0
0	0	1	6	0	0							0	2	1	0	1	0
0	0	1	1	0	0							0	3	1	0	1	0
0	0	1	1	0	0							0	3	4	0	1	0
0	0	1	3	1	0							0	3	4	0	1	0
6	0	1	2	0	0							1	3	1	0	1	0
14	0	2	5	0	0							1	1	2	0	1	0
4	0	2	1	0	0							1	1	0	0	0	0
4	0	10	2	0	0							1	2	0	0	0	0
2	0	0	2	0	0							1	2	2	0	0	0
4	0	0	1	0	0							0	2	1	0	0	0
8	0	0	4	0	0							0	2	2	0	0	0
2	0	0	6	0	0							0	2	0	0	0	0
5	0	0	12	0	0							0	2	3	0	0	0
4	0	0	1	0	0							0	1	2	0	2	0
0	0	0	8	0	0							0	3	1	0	2	0
0	0	0	5	0	0							0	3	0	1	2	0
0	0	0	9	0	0							0	3	0	1	2	0
0	0	0	0	0	0							0	2	1	1	2	0
0	0	0	0	0	0							0	2	1	0	2	0
0	0	0	0	0	0							0	1	1	0	1	0
0	0	0	0	0	0							0	1	2	0	1	0
0	0	0	0	0	0							0	1	2	0	1	0
0	0	0	0	0	0							0	1	0	0	1	0
0	0	0	0	0	0							0	1	0	0	1	0
0	0	0	0	0	0							0	1	1	0	1	0
1	0	0	7	0	0							0	4	1	0	1	0
1	0	0	3	0	0							0	3	1	0	1	0
6	0	0	5	0	0							0	3	3	0	2	0
1	0	0	13	0	0							0	2	3	0	2	0
1	0	0	1	0	0							0	1	1	0	2	0
1	0	0	1	0	0							0	1	4	0	1	0
2	0	0	6	0	0							0	2	0	0	1	0
2	0	0	6	0	0							0	2	3	0	1	0
4	0	0	1	0	0							0	4	1	0	2	0
1	0	0	1	0	0							0	2	1	0	1	0
1	0	0	1	0	0							0	1	0	0	3	0
1	0	0	2	0	0							0	3	2	0	2	0
2	0	0	10	0	0							0	1	0	0	2	0
5	0	0	4	0	0							0	3	1	0	1	0
3	0	0	4	0	0							0	2	1	0	1	0
6	0	0	3	0	0							0	1	1	0	1	0
7	0	0	0	0	0							0	2	2	0	1	0
5	0	1	11	0	0							0	4	2	0	1	0
1	0	2	1	0	0							0	4	3	0	1	2
1	0	0	2	0	0							0	2	1	0	1	2
2	0	0	0	0	0							0	1	2	0	1	2
5	0	0	4	0	0							0	3	3	1	2	1
5	0	0	0	0	0							0	0	2	0	2	1
3	0	2	2	0	0							0	2	2	0	5	1
4	0	2	12	0	0							0	2	1	0	4	0
6	0	0	1	0	0							0	2	3	0	3	1
4	0	0	9	0	0							0	2	3	0	2	1
18	0	0	1	0	0							1	1	3	0	1	1
10	0	0	4	0	0							0	4	1	0	1	1
7	0	0	4	0	0							0	2	2	0	2	0
10	0	0	1	0	0							0	1	3	0	2	0

## Sheet: Figure 2D
hTR/TTAGGG co-localisations per cell											hTR/coilin co-localisations per cell
Vector			NONO								Vector			NONO
Scrambled	siNONO	siPSPC1	Scrambled	siNONO	siPSPC1						Scrambled	siNONO	siPSPC1	Scrambled	siNONO	siPSPC1
0	4	0	4	1	1						1	1	1	1	1	0
7	1	0	6	2	0						1	1	0	1	1	0
4	2	0	2	1	0						0	1	0	1	1	0
3	1	0	5	1	0						0	1	0	0	1	0
1	0	0	8	2	0						0	1	0	0	2	0
0	0	0	8	2	0						0	1	0	0	1	0
1	0	0	7	0	0						0	1	0	0	1	0
0	0	0	2	0	0						0	1	0	0	1	0
6	0	0	13	0	0						0	4	0	0	1	0
5	0	0	5	0	0						0	1	0	0	3	0
0	0	0	13	0	0						0	1	0	0	1	0
0	0	0	13	0	0						0	1	0	0	1	0
0	0	0	0	0	0						0	1	0	0	3	0
0	0	0	10	0	0						0	2	0	0	2	0
0	0	0	2	0	0						0	2	0	0	2	0
4	0	0	5	0	0						0	2	0	0	2	0
0	0	0	6	0	0						0	1	0	0	2	0
1	0	0	6	0	0						0	1	0	0	1	0
4	0	0	6	0	0						0	1	0	0	1	0
1	0	0	4	0	0						0	1	0	0	1	0
3	0	0	18	0	0						0	1	0	0	1	0
4	0	0	11	0	0						0	2	0	0	2	0
7	0	0	0	0	1						0	2	0	0	1	0
1	0	0	0	0	0						1	2	0	0	1	0
2	0	0	0	0	0						1	2	0	0	1	0
1	0	0	5	0	0						1	2	0	0	1	0
1	0	0	1	0	0						0	0	0	0	1	0
2	0	0	7	0	0						0	0	0	0	1	0
7	0	0	11	0	0						0	1	0	0	2	0
0	0	0	2	0	0						0	1	0	0	2	0
2	0	0	8	0	0						0	1	0	0	1	0
1	0	0	4	0	0						0	1	0	0	2	0
2	0	0	7	0	0						0	1	0	0	1	0
1	0	0	3	0	0						0	1	0	0	1	0
2	0	0	4	0	0						0	2	0	0	3	0
12	0	0	0	0	0						0	1	0	0	0	0
0	0	0	2	0	0						0	1	0	0	0	0
5	0	0	0	0	0						0	1	0	1	0	0
7	0	0	0	1	0						0	2	0	1	0	0
13	0	0	1	2	0						0	2	0	1	0	0
0	0	1	3	0	0						0	2	0	1	0	0
2	0	1	0	0	0						0	2	0	0	0	0
2	0	1	0	0	0						0	2	0	0	0	0
6	0	4	3	0	0						0	3	0	0	0	0
5	0	0	7	0	0						0	1	0	0	0	0
9	0	0	8	0	0						0	1	0	0	0	0
2	0	0	7	0	0						0	2	0	0	0	0
1	0	0	7	0	0						0	2	0	0	0	0
2	0	0	4	0	0						0	1	0	0	0	0
2	1	0	4	0	0						0	2	0	0	0	0
2	1	0	3	0	0						0	2	0	0	0	0
10	1	0	8	0	0						0	1	0	0	1	0
0	0	0	1	0	0						0	2	0	0	1	0
1	0	0	8	0	0						0	2	0	0	1	0
1	0	0	0	0	0						0	1	0	0	1	0
4	0	0	9	0	0						0	2	0	0	1	0
0	0	0	2	0	0						0	2	0	0	1	0
1	0	0	2	0	0						0	3	0	0	1	0
1	0	0	4	0	0						1	1	0	1	1	0
0	0	0	1	0	0						1	1	0	2	1	0
0	0	1	0	0	0						1	1	0	0	2	0
0	0	0	3	0	0						1	1	0	0	1	0
0	0	0	2	0	0						0	1	0	0	1	0
0	0	0	0	0	0						0	2	0	0	1	0
1	0	0	2	0	1						0	2	0	0	1	0
1	0	0	0	0	0						0	1	0	0	0	0
4	0	0	0	0	0						0	2	0	0	0	0
0	0	0	3	1	0						0	2	0	0	0	0
2	0	0	4	1	0						0	0	0	0	0	0
3	0	0	1	0	0						0	1	0	0	3	0
1	0	0	5	0	0						0	1	0	0	1	0
1	0	0	2	0	0						0	1	0	0	1	0
5	0	0	2	0	0						0	1	0	0	2	0
3	0	0	5	0	0						0	1	0	0	2	0
2	0	0	2	0	0						0	1	0	0	1	0
10	0	0	0	0	0						0	1	0	0	1	0
0	0	0	0	0	0						0	2	0	3	1	0
0	0	1	0	0	0						0	2	0	1	0	0
0	0	1	2	0	0						0	1	0	1	0	0
0	0	1	18	0	0						0	2	0	0	0	0
1	0	3	0	0	0						0	1	0	0	0	0
2	0	0	0	0	0						0	1	0	0	1	0
2	0	0	0	0	0						0	2	0	0	1	0
0	0	0	5	0	0						0	1	0	0	1	0
0	0	0	1	0	0						0	1	0	0	1	0
0	0	0	3	0	0						0	1	0	0	1	0
3	0	0	11	0	0						0	2	0	0	2	0
1	0	0	3	0	0						0	2	0	0	1	0
0	0	0	4	0	0						0	2	0	0	1	0
6	0	0	3	0	0						0	2	0	0	1	0
12	0	0	17	0	0						0	1	0	0	1	0
4	0	0	3	0	0						0	1	0	0	1	0
4	0	0	0	0	0						0	1	0	0	2	0
1	0	0	2	0	0						0	1	0	0	2	0
2	0	0	7	0	0						0	1	0	0	2	0
6	1	0	1	0	0						0	1	0	0	2	0
8	1	0	1	0	0						0	1	0	0	0	0
6	3	0	12	0	0						1	1	0	0	1	0
0	1	0	3	0	0						1	2	0	0	1	0
3	2	1	17	0	0						0	1	0	0	1	0
0	1	0	4	0	0						0	2	0	0	1	0
0	1	0	2	0	0						0	1	0	0	0	0
0	1	0	5	0	0						0	0	0	0	2	0
6	1	0	7	0	0						0	0	0	0	0	0
5	0	0	1	0	0						0	1	0	2	0	0
3	0	0	6	0	0						0	1	0	1	1	0
3	0	0	1	0	0						0	1	0	1	1	0
0	0	0	8	0	0						0	1	0	1	1	0
0	0	0	4	0	0						0	3	0	0	1	0
3	0	0	0	0	0						0	2	0	0	2	0
1	0	0	1	0	0						0	1	0	0	2	0
7	0	0	4	0	0						0	1	0	0	2	0
1	0	0	4	0	0						0	1	0	0	0	0
8	0	0	5	0	0						0	1	0	0	1	0
11	0	0	4	0	0						0	1	0	0	2	0
11	0	0	6	0	1						0	1	0	0	0	0
9	0	0	2	0	0						0	1	0	0	0	0
1	0	0	12	0	0						0	1	0	0	2	0
14	0	0	1	0	0						0	2	0	0	0	0
0	0	0	7	0	0						0	1	0	0	1	0
5	0	0	1	0	0						0	2	0	0	3	0
7	0	0	9	0	0						0	3	0	0	2	0
5	0	0	7	0	0						0	2	0	0	0	0
1	0	0	7	0	0						0	1	0	0	2	0
0	0	0	0	0	0						1	1	0	0	2	0
0	0	0	3	0	0						1	1	0	0	1	0
0	0	0	1	0	0						0	2	0	0	1	0
10	0	0	8	0	0						0	2	0	1	3	0
1	0	0	1	0	0						0	3	0	1	2	0
14	0	0	0	0	0						0	1	0	0	0	0
3	0	0	10	0	0						0	1	0	0	3	0
0	0	0	5	0	2						0	1	0	0	3	0
0	0	0	4	0	6						0	1	0	0	0	0
13	0	0	0	0	0						0	1	0	0	2	0
1	0	0	0	0	0						0	2	0	0	0	0
0	0	0	0	0	0						0	1	0	0	0	0
0	0	0	0	0	0						0	1	0	0	1	0
0	0	0	0	0	0						0	1	0	0	1	0
0	0	0	0	0	0						0	2	0	0	1	0
3	1	0	5	0	0						0	2	0	0	1	0
8	1	0	1	0	0						0	1	0	0	2	0
10	1	0	2	0	0						0	1	0	0	2	0
7	1	0	3	0	0						0	2	0	0	0	0
9	0	0	0	0	0						1	2	0	0	0	0
1	0	0	2	0	0						0	1	0	0	1	0
10	0	0	4	0	0						0	3	0	0	1	0
10	0	0	15	0	0						0	2	0	0	1	0
10	0	0	10	0	0						0	1	0	0	1	0
11	0	0	7	0	0						0	1	0	0	2	0
3	0	0	1	0	0						0	1	0	0	1	0

[truncated: 65 more sheets: Figure 2E, Figure 2F, Figure 2F graph, Figure 3B, Figure 3C, Figure 3D, Figure 3E, Figure 4A, Figure 4B, Figure 4C, Supplementary Figure 1A, Supplementary Figure 1B, Supplementary Figure 1E, Supplementary Figure 1F, Supplementary Figure 1F graph, Supplementary Figure 1G, Supplementary Figure 1H, Supplementary Figure 1I, Supplementary Figure 1J, Supplementary Figure 1K …]
